# Supplementary material for: HIV testing and the HIV care continuum among sub-Saharan African men who have sex with men and transgender women screened for participation in HPTN 075
Source: PLoS One. 2019 May 31;14(5):e0217501. doi: 10.1371/journal.pone.0217501 (PMC6544251; doi:10.1371/journal.pone.0217501)
Supplement: S1 Dataset — (CSV) [file pone.0217501.s001.csv]

uid	SEXWSEX	SEXLAST	HIVTIMES_TIMES	HIVLAST	HTRfinal	siteid	sexlasttype_anal	TESTHIST	Gender	country	d_age	hivtest2	arv_use	aware_lc	exclude_ana	sexlastsex_r	hivreslt_r
124	1	2	2	1	1	265	1	1	1	0	1	1				1	2
1989	3	2	3	1	1	265	1	1	1	0	2	1				1	2
1802	3	2	3	1	1	265	1	1	0	0	2	1				1	2
1964	3	2	3	1	1	265	1	1	0	0	2	1				2	2
951	1	2	3	1	2	265	1	1	0	0	3	1	0	0		1	3
839	3	2	10	1	1	265	1	1	0	0	3	1				1	2
1244	3	2	1	1	1	265	1	1	0	0	2	1				1	2
425	3	2	9	1	1	265	1	1	0	0	1	1				1	2
978	3	2	2	3	2	265	1	3	0	0	3	1	1	1		2	1
1011	3	2	3	1	1	265	1	1	1	0	2	1				1	2
1518	3	2	3	3	1	265	1	3	0	0	3	1				1	2
1299	3	2	15	1	1	265	1	1	0	0	2	1				2	2
339	3	2	1	1	1	265	1	1	0	0	2	1				1	2
1446	3	2	5	1	1	265	1	1	0	0	3	1				1	2
1877	3	2	4	1	1	265	1	1	0	0	2	1				1	2
503	1	2	0		1	265	1	4	0	0	3	0				1	4
272	3	2	3	2	1	265	1	2	0	0	2	1				2	2
1334	3	2	3	1	1	265	1	1	0	0	1	1				1	2
216	3	2	4	1	1	265	1	1	0	0	2	1				2	2
1763	3	2	5	1	1	265	1	1	0	0	3	1				1	2
379	1	2	5	2	1	265	1	2	0	0	2	1				1	2
843	3	2	3	1	1	265	1	1	1	0	3	1				2	2
837	3	2	6	1	1	265	1	1	1	0	3	1				1	2
1092	3	2	15	1	1	265	1	1	0	0	2	1				2	2
1421	3	2	2	3	1	265	1	3	1	0	3	1				2	2
772	1	2	16	1	1	265	1	1	1	0	2	1				1	2
730	1	1	2	1	1	265	0	1	0	0	2	1				1	2
749	3	2	10	1	1	265	1	1	0	0	3	1				2	2
1900	1	2	100	1	1	265	1	1	0	0	3	1				1	2
263	1	2	9	1	1	265	1	1	0	0	1	1				1	2
1423	3	2	3	1	1	265		1	0	0	2	1					2
1401	3	1	2	1	1	265	0	1	0	0	1	1				1	2
1540	3	2	18	1	1	265	1	1	0	0	2	1				2	2
1920	1	2	2	2	1	265	1	2	0	0	2	1				1	2
514	3	2	3	3	1	265	1	3	0	0	2	1				2	2
1948	3	2	3	1	1	265	0	1	0	0	1	1				2	2
1040	1	2	4	1	1	265	0	1	0	0	1	1				1	2
1419	3	2	5	1	1	265	1	1	0	0	2	1				1	2
1272	3	2	10	2	1	265	1	2	0	0	2	1				1	2
1890	3	2	5	1	1	265	1	1	0	0	1	1				2	2
1725	1	2	10	2	1	265	1	2	0	0	2	1				1	2
1142	3	2	3	2	1	265	1	2	0	0	1	1				2	2
1221	3	2	3	2	1	265	1	2	0	0	1	1				2	2
1371	1	2	1	3	1	265	1	3	0	0	1	1				1	2
1114	3	2	2	3	1	265	1	3	0	0	2	1				1	2
1516	1	2	0		1	265	0	4	0	0	3	0				1	4
732	3	2	2	1	1	265	1	1	0	0	2	1				1	2
709	3	2	2	1	1	265	1	1	0	0	1	1				1	2
1084	3	2	4	2	1	265	1	2	1	0	2	1				2	2
205	3	2	20	1	1	265	1	1	0	0	3	1				2	2
1347	3	2	1	1	2	265	1	1	1	0	2	1	0	1		2	1
309	3	2	2	1	1	265	1	1	1	0	2	1				2	2
832	3	2	5	1	1	265	1	1	0	0	3	1				2	2
862	3	1	4	1	1	265	0	1	0	0	2	1				1	2
712	3	2	4	2	1	265	0	2	0	0	3	1				2	2
607	3	2	12	1	1	265	1	1	1	0	2	1				1	2
537	3	2	1	2	1	265	0	2	0	0	1	1				2	2
1598	3	2	3	2	2	265	1	2	0	0	3	1	0	0		1	2
206	3	2	2	3	1	265	1	3	0	0	3	1				1	2
1627	3	2	20	1	1	265	1	1	0	0	3	1				2	2
1007	3	2	8	1	1	265	1	1	0	0	2	1				1	2
1076	1	2	20	1	1	265	1	1	0	0	3	1				1	2
1975	3	2	6	1	1	265	1	1	1	0	2	1				2	2
110	3	2	10	1	1	265	1	1	0	0	3	1				1	2
970	1	2	2	1	1	265	1	1	0	0	2	1				1	2
1454	1	2	2	1	1	265	1	1	0	0	2	1				1	2
995	3	2	3	1	2	265	1	1	1	0	2	1	0	1		1	1
1519	3	2	10	1	1	265	1	1	1	0	3	1				1	2
897	3	2	3	1	1	265	1	1	0	0	2	1				2	2
1933	3	2	10	1	1	265	1	1	0	0	1	1				1	2
623	3	1	2	2	2	265	0	2	0	0	3	1	1	1		1	2
1218	3	2	10	1	2	265	1	1	1	0	3	1	1	1		1	2
1745	3	2	3	1	1	265	1	1	1	0	3	1				1	2
1815	3	2	3	1	2	265	1	1	0	0	3	1	1	1		1	2
1436	3	2	3	1	1	265	1	1	0	0	1	1				1	2
1564	3	2	15	1	1	265	1	1	0	0	2	1				2	2
1455	3	2	3	1	1	265	1	1	0	0	2	1				2	2
1522	3	2	5	1	1	265	1	1	0	0	3	1				2	2
1343	1	2	7	1	1	265	1	1	0	0	1	1				1	2
1567	3	2	0		1	265	1	4	0	0	2	0				2	4
1213	3	2	6	1	1	265	1	1	0	0	2	1				2	2
101	1	2	4	1	1	265	1	1	0	0	1	1				1	2
1270	1	2	3	1	1	265	1	1	0	0	1	1				1	2
2430	3	2	3	1	1	265	1	1	0	0	2	1				1	2
934	3	2	3	1	1	265	1	1	0	0	2	1				1	1
1405	3	2	1	3	1	265	1	3	0	0	2	1				1	2
1735	3	1	10	1	1	265	0	1	0	0	3	1				1	2
1824	3	2	4	1	1	265	1	1	0	0	3	1				1	2
755	3	2	3	1	1	265	1	1	0	0	1	1				1	2
165	3	2	3	1	1	265	1	1	0	0	1	1				1	2
1121	3	2	5	1	1	265	1	1	0	0	1	1				2	2
1032	3	2	8	1	1	265	0	1	0	0	1	1				2	2
561	3	2	10	2	2	265	1	2	0	0	3	1	1	1		2	2
1635	3	2	5	2	1	265	1	2	0	0	2	1				1	2
2504	3	2	10	2	1	265	1	2	1	0	3	1				2	2
95	1	1	5	1	1	265	0	1	0	0	3	1				1	2
315	3	2	20	1	1	265	1	1	0	0	3	1				1	2
1469	3	2	2	2	2	265	1	2	0	0	3	1	1	1		1	2
884	3	1	1	1	1	265	0	1	0	0	3	1				1	2
1756	3	2	7	1	1	265	1	1	0	0	2	1				1	2
1473	1	2	0		2	265	1	4	0	0	2	0	0	0		1	4
2685	1	2	5	1	1	265	1	1	0	0	1	1				1	2
2536	3	2	20	1	1	265	1	1	0	0	2	1				1	2
1901	3	2	1	3	1	265	1	3	0	0	2	1				1	2
494	1	2	8	1	1	265	1	1	0	0	2	1				1	2
682	3	2	5	1	1	265	1	1	1	0	3	1				1	2
1776	3	2	20	1	1	265	1	1	0	0	3	1				1	2
1476	3	2	5	1	2	265	1	1	0	0	3	1	1	1		1	1
1022	3	2	6	1	2	265	1	1	0	0	2	1	0	0		1	2
2565	3	2	2	1	1	265	1	1	0	0	2	1				2	2
1800	3	2	8	1	1	265	1	1	0	0	1	1				1	2
1520	1	2	5	1	1	265	0	1	0	0	2	1				1	2
1969	1	2	40	1	1	265	1	1	1	1	2	1				1	2
323	3	2	12	2	1	265	1	2	0	0	3	1				1	2
2604	3	2	10	1	1	265	1	1	0	0	2	1				1	2
326	3	2	3	1	1	265	1	1	0	0	1	1				1	2
298	3	2	15	1	2	265	1	1	0	0	3	1	1	1		2	1
1715	3	2	20	1	1	265	1	1	0	0	2	1				2	2
1583	3	2	50	1	1	265	1	1	0	0	2	1				1	2
1328	3	2	6	1	1	265	1	1	0	0	3	1				2	2
1855	3	2	3	2	1	265	1	2	0	0	2	1				2	2
2882	3	2	4	3	1	265	1	3	0	0	2	1				2	2
798	1	2	5	1	1	265	1	1	0	0	2	1				1	2
952	3	2	5	1	1	265	1	1	0	0	1	1				2	2
2742	3	2	2	3	2	265	1	3	1	0	2	1	1	1		1	2
478	3	2	2	1	1	265	0	1	1	0	3	1				1	2
1284	3	2	8	1	1	265	0	1	0	0	2	1				2	2
2515	3	2	1	3	1	265	1	3	1	0	3	1				1	2
1893	3	2	3	1	2	265	1	1	0	0	3	1	1	1		2	2
2744	3	2	6	1	1	265	1	1	1	0	3	1				1	2
188	3	1	4	1	2	265	0	1	0	0	3	1	1	1		1	2
2008	3	2	6	1	1	265	1	1	0	0	1	1				1	2
2860	3	2	3	3	2	265	1	3	0	0	2	1	1	1		2	2
2702	1	2	6	1	1	265	1	1	0	0	2	1				1	2
2385	3	2	10	1	1	265	0	1	0	0	2	1				2	2
340	3	2	2	1	1	265	1	1	1	0	3	1				2	2
497	1	2	12	1	1	265	1	1	0	0	2	1				1	2
1929	3	2	3	1	1	265	1	1	1	0	2	1				1	2
2779	3	1	3	1	1	265	0	1	0	0	3	1				1	2
2792	3	2	2	1	1	265	1	1	0	0	2	1				1	2
687	3	2	4	2	1	265	1	2	0	0	2	1				1	2
1704	3	2	1	3	2	265	1	3	1	0	2	1	1	1		1	2
2922	3	2	9	1	1	265	1	1	1	0	2	1				2	2
1391	3	2	1	1	2	265	1	1	0	0	2	1	0	1		1	1
1926	1	2	1	1	2	265	1	1	1	0	3	1	0	1		1	1
2734	3	2	2	1	1	265	1	1	0	0	3	1				2	2
855	3	2	3	1	2	265	0	1	0	0	2	1	1	1		1	2
369	1	2	3	1	1	265	1	1	0	0	3	1				1	2
1977	1	2	3	1	1	265	1	1	0	0	2	1				1	2
1931	3	2	0		2	265	1	4	1	0	3	0	1	1	1	2	4
344	3	2	20	1	1	265	1	1	1	0	3	1				2	2
1020	3	2	1	1	2	265	0	1	0	0	2	1	1	1		2	1
1448	3	2	7	1	1	265	1	1	0	0	2	1				1	2
2920	3	2	5	1	1	265	1	1	0	0	3	1				1	2
1949	3	2	3	1	2	265	1	1	0	0	2	1	1	1		2	1
2822	3	2	0		2	265	1	4	0	0	3	0	0	0		2	4
1722	3	2	2	1	1	265	1	1	0	0	3	1				1	2
2675	3	2	5	1	2	265	1	1	0	0	3	1	1	1		1	2
2878	3	1	3	1	1	265	0	1	0	0	2	1				1	2
1746	3	2	20	1	1	265	1	1	0	0	3	1				1	2
1981	3	1	3	1	1	265	0	1	0	0	3	1				1	2
2903	3	2	0		1	265	1	4	0	0	3	0				2	4
534	3	1	0		1	265	0	4	0	0	2	0				1	4
1760	3	2	4	1	2	265	1	1	1	0	3	1	1	1		1	1
538	3	2	5	1	1	265	1	1	0	0	3	1				2	2
2015	3	2	6	1	1	265	1	1	0	0	3	1				1	2
743	3	2	1	1	1	265	1	1	0	0	3	1				1	2
2012	1	2	6	1	1	265	1	1	1	0	1	1				1	2
2932	1	2	5	1	1	265	1	1	0	0	3	1				1	2
858	3	2	2	1	1	266	1	1	0	0	2	1				1	2
765	3	2	4	1	1	266	1	1	0	0	3	1				2	2
1908	3	2	2	3	2	266	1	3	0	0	3	1	0	0		1	2
560	3	2	7	1	2	266	1	1	0	0	3	1	1	1		1	1
972	1	2	4	1	2	266	1	1	0	0	3	1	1	1		1	3
1644	1	2	4	1	1	266	1	1	1	0	2	1				1	2
1104	3	2	2	1	1	266	1	1	0	0	3	1				2	2
1552	1	2	2	1	1	266	0	1	1	0	3	1				1	3
1505	3	2	1	3	2	266	1	3	0	0	3	1	0	0		1	2
362	3	2	5	2	1	266	1	2	0	0	2	1				1	2
824	3	2	3	2	1	266	1	2	0	0	2	1				2	2
365	1	2	5	1	1	266	1	1	0	0	3	1				1	2
432	3	2	1	2	1	266	1	2	1	0	3	1				1	2
139	3	2	1	1	1	266	1	1	0	0	2	1				2	2
221	3	2	4	1	1	266	1	1	1	0	2	1				1	3
1898	1	2	8	1	1	266	1	1	0	0	2	1				1	2
423	3	2	8	2	1	266	1	2	0	0	3	1				1	2
1979	1	2	3	1	1	266	1	1	0	0	3	1				1	2
676	1	2	1	1	1	266	1	1	0	0	1	1				1	2
1887	1	2	3	1	1	266	1	1	1	0	2	1				1	2
1383	1	2	2	1	2	266	1	1	1	0	3	1	0	0		1	2
1214	3	2	1	1	1	266	1	1	0	0	3	1				1	2
838	3	2	3	2	1	266	1	2	0	0	3	1				1	2
1677	3	2	1	3	2	266	1	3	0	0	1	1	0	0		2	2
1968	3	2	1	1	1	266	1	1	0	0	2	1				1	2
1910	3	2	1	1	2	266	1	1	1	0	1	1	0	0		1	2
491	3	2	4	1	1	266	1	1	0	0	2	1				2	2
149	1	2	3	3	2	266	1	3	1	0	3	1	0	0		1	2
705	3	2	5	1	1	266	1	1	0	0	3	1				2	2
744	3	2	1	3	2	266	1	3	0	0	3	1	0	0		1	2
1944	1	2	2	1	2	266	1	1	1	0	2	1	1	1		1	1
773	3	2	3	3	1	266	1	3	1	0	3	1				1	2
1995	1	2	5	1	1	266	1	1	0	0	3	1				1	2
851	3	2	8	1	1	266	1	1	0	0	2	1				2	3
1914	1	2	1	1	1	266	1	1	1	0	2	1				1	2
1721	3	2	4	1	1	266	1	1	1	0	3	1				2	2
392	3	2	4	1	2	266	1	1	0	0	3	1	0	0		2	3
671	3	2	2	1	1	266	1	1	0	0	2	1				1	2
1896	1	2	2	3	1	266	1	3	0	0	2	1				1	2
1337	1	2	4	1	2	266	1	1	1	0	3	1	1	1		1	1
1036	3	2	10	1	1	266	1	1	0	0	3	1				2	2
281	3	2	2	1	1	266	1	1	0	0	3	1				1	2
499	3	1	20	1	1	266	0	1	0	0	3	1				1	2
1998	3	2	0		1	266	1	4	1	0	2	0				1	4
2	3	2	2	2	1	266	1	2	1	0	1	1				1	2
1730	1	2	3	1	1	266	1	1	0	0	1	1				1	2
1582	3	2	4	3	2	266	1	3	0	0	3	1	0	0		1	2
186	3	2	10	1	1	266	1	1	0	0	3	1				2	2
1809	3	2	1	1	1	266	1	1	0	0	3	1				2	3
195	1	2	1	1	1	266	1	1	1	0	2	1				1	2
97	3	2	2	1	1	266	1	1	0	0	2	1				1	2
1316	1	2	4	1	1	266	1	1	0	0	2	1				1	2
492	3	2	4	2	1	266	1	2	0	0	2	1				1	2
1411	3	2	2	1	1	266	1	1	0	0	3	1				1	2
1719	1	2	3	1	1	266	1	1	1	0	2	1				1	2
1154	3	2	2	1	2	266	1	1	0	0	3	1	0	1		1	1
55	3	2	2	3	2	266	0	3	0	0	3	1	0	0		1	2
1195	3	2	7	1	1	266	1	1	0	0	2	1				2	2
1863	1	2	2	3	2	266	1	3	1	0	3	1	1	1		1	1
1508	3	2	4	2	1	266	1	2	0	0	3	1				2	2
1868	3	2	10	3	2	266	1	3	0	0	3	1	1	1		1	1
1843	3	2	3	1	1	266	1	1	1	0	3	1				1	2
1924	3	2	0		1	266	0	4	0	0	3	0				2	4
495	3	2	1	1	2	266	1	1	0	0	2	1	0	0		1	2
45	3	2	3	1	2	266	1	1	1	0	2	1	0	1		1	1
626	3	2	1	2	1	266	1	2	0	0	3	1				1	2
1572	3	2	3	1	1	266	1	1	0	0	2	1				1	2
646	3	2	0		2	266	1	4	1	0	3	0	1	1	1	1	4
1842	3	2	3	1	1	266	1	1	0	0	2	1				1	2
953	1	2	1	1	2	266	1	1	0	0	1	1	1	1		1	1
1773	3	2	0		1	266	1	4	1	0	2	0				2	4
1126	3	2	1	1	1	266	1	1	0	0	1	1				2	2
1807	1	2	1	2	1	266	1	2	0	0	1	1				1	2
1399	3	2	4	1	1	266	1	1	0	0	3	1				1	2
1359	3	2	5	3	1	266	1	3	1	0	3	1				1	2
1613	1	2	0		1	266	1	4	1	0	1	0				1	4
331	3	2	2	1	1	266	1	1	1	0	1	1				1	2
14	3	2	7	1	2	266	1	1	1	0	3	1	1	1		1	2
1079	1	2	1	1	1	266	1	1	1	0	1	1				1	2
2455	3	2	5	1	1	266	1	1	0	0	1	1				1	2
1830	3	2	2	3	2	266	1	3	1	0	3	1	0	0		1	2
304	3	2	2	1	1	266	1	1	0	0	1	1				1	2
1895	3	2	4	1	1	266	1	1	0	0	3	1				2	2
99	3	2	0		1	266	1	4	0	0	1	0				2	4
549	3	2	0		1	266	1	4	1	0	1	0				1	4
1673	3	2	3	1	1	266	1	1	0	0	3	1				2	2
259	3	2	0		1	266	1	4	0	0	2	0				1	4
42	3	2	1	3	1	266	1	3	0	0	2	1				1	2
52	3	2	1	1	1	266	1	1	0	0	2	1				1	2
1487	3	2	2	2	2	266	1	2	0	0	3	1	1	1		2	2
2485	3	2	2	3	1	266	1	3	1	0	2	1				1	2
1670	3	2	4	1	1	266	1	1	0	0	3	1				2	2
446	3	2	0		1	266	1	4	0	0	3	0				2	4
310	3	2	1	2	1	266	1	2	1	0	2	1				2	2
1697	3	2	3	1	1	266	1	1	0	0	2	1				2	2
621	1	2	1	3	1	266	1	3	0	0	3	1				1	2
1712	3	2	3	1	2	266	1	1	1	0	2	1	0	1		2	1
1797	1	2	0		1	266	1	4	1	0	1	0				1	4
460	1	2	1	1	1	266	1	1	0	0	2	1				1	2
318	3	2	1	2	1	266	1	2	0	0	1	1				2	2
466	3	2	3	1	1	266	1	1	1	0	2	1				2	2
1559	3	2	0		1	266	1	4	0	0	2	0				2	4
474	3	2	2	1	1	266	1	1	1	0	2	1				1	3
269	3	2	3	1	1	266	1	1	0	0	2	1				2	2
769	3	2	3	2	1	266	1	2	1	0	1	1				1	2
840	3	2	2	2	1	266	1	2	0	0	2	1				2	2
218	3	1	3	2	1	266	0	2	0	0	3	1				1	2
1939	1	2	4	1	1	266	1	1	1	0	2	1				1	2
2841	1	2	3	1	1	266	1	1	0	0	2	1				1	2
1874	3	2	1	1	1	266	1	1	0	0	2	1				1	3
2710	3	2	3	1	1	266	1	1	0	0	2	1				1	2
2589	3	2	1	1	1	266	1	1	0	0	2	1				1	2
1743	3	2	3	1	1	266	0	1	0	0	3	1				1	2
1876	3	2	10	1	1	266	1	1	0	0	3	1				1	2
651	3	2	1	2	2	266	0	2	0	0	3	1	0	0		1	2
1000	3	2	2	1	1	266	1	1	0	0	3	1				1	2
1661	3	2	0		1	266	1	4	0	0	2	0				2	4
695	3	2	3	3	1	266	1	3	0	0	1	1				2	2
2852	3	2	2	1	1	266	1	1	0	0	3	1				2	2
2611	3	2	2	1	2	266	1	1	1	0	3	1	0	0		1	2
1780	1	1	0		1	266	0	4	0	0	3	0				1	4
2807	3	2	1	3	1	266	1	3	0	0	2	1				2	2
376	1	2	2	3	1	267	1	3	0	0	1	1				1	2
56	3	2	2	1	1	267	1	1	0	0	1	1				1	2
118	3	2	4	2	1	267	1	2	0	1	3	1				1	2
1331	1	1	1	2	2	267	0	2	1	1	3	1	0	0		1	3
44	1	2	6	2	1	267	1	2	0	0	1	1				1	2
594	1	1	4	2	2	267	0	2	0	0	2	1	0	0		1	2
164	1	2	1	3	2	267	1	3	0	0	2	1	1	1		1	2
522	1	2	10	1	1	267	1	1	1	0	1	1				1	2
1732	3	2	20	2	1	267	1	2	0	1	2	1				2	2
1110	3	2	1	2	1	267	0	2	0	1	3	1				2	2
363	3	2	3	3	2	267	1	3	0	1	2	1	0	0		2	2
1956	1	2	4	2	2	267	1	2	0	0	2	1	0	1		1	1
67	3	2	3	1	1	267	1	1	0	1	3	1				1	2
94	3	2	5	3	1	267	1	3	0	0	3	1				1	2
254	3	2	2	3	1	267	1	3	1	1	1	1				1	2
285	1	2	0		2	267	0	4	0	0	1	0	0	0		1	4
128	1	1	2	1	2	267	0	1	0	0	1	1	0	0		1	2
490	3	2	3	2	1	267	1	2	0	1	2	1				1	2
81	3	2	1	3	1	267	1	3	0	1	2	1				1	2
366	1	2	5	2	1	267	1	2	0	0	2	1				1	2
515	3	2	3	1	1	267	1	1	0	1	3	1				2	2
102	3	2	2	2	1	267	1	2	0	0	3	1				1	2
1739	1	2	1	2	2	267	1	2	0	0	1	1	0	0		1	2
566	1	2	2	2	2	267	1	2	0	0	2	1	1	1		1	2
568	1	2	2	1	1	267	1	1	0	1	2	1				1	2
555	1	2	0		1	267	1	4	1	0	3	0				1	4
92	1	2	1	3	2	267	1	3	1	0	3	1	0	0		1	2
308	1	2	5	1	1	267	1	1	1	0	3	1				1	2
151	1	2	2	2	2	267	1	2	1	0	1	1	0	0		1	2
550	1	2	10	2	1	267	1	2	1	0	1	1				1	2
1400	3	2	3	1	1	267	0	1	0	0	1	1				1	2
357	3	2	2	3	1	267	1	3	0	0	1	1				1	2
505	1	2	7	1	1	267	1	1	0	0	2	1				1	2
479	1	2	0		2	267	1	4	0	0	1	0	0	0		1	4
60	1	2	1	1	1	267	1	1	0	0	1	1				1	2
330	1	2	1	2	2	267	1	2	0	0	1	1	0	0		1	2
72	3	2	2	3	1	267	1	3	0	1	3	1				1	2
343	3	2	2	2	1	267	1	2	0	0	3	1				2	2
115	3	2	1	2	2	267	1	2	0	0	1	1	0	0		1	2
311	1	2	1	2	2	267	1	2	1	0	1	1	0	0		1	2
595	1	2	11	1	1	267	1	1	1	0	1	1				1	2
414	3	2	1	1	1	267	1	1	0	0	1	1				1	2
399	3	2	1	1	2	267	1	1	0	0	1	1	0	1		1	1
238	3	2	2	1	1	267	1	1	0	0	2	1				1	2
1141	1	2	2	2	2	267	1	2	0	1	2	1	1	1		1	2
475	1	2	1	2	1	267	1	2	0	1	3	1				1	2
938	3	2	1	2	1	267	1	2	0	1	3	1				2	2
89	1	2	0		2	267	1	4	0	0	3	0	1	1	1	1	4
391	1	2	0		1	267	1	4	0	0	1	0				1	4
1655	1	2	2	2	1	267	1	2	0	0	1	1				1	2
1322	3	2	20	1	1	267	1	1	0	0	3	1				1	2
303	3	2	2	1	1	267	1	1	1	0	1	1				1	2
1943	3	2	2	2	1	267	1	2	0	0	2	1				1	2
1620	3	2	1	2	1	267	0	2	0	0	1	1				1	2
204	1	2	5	1	2	267	1	1	0	0	1	1	0	0		1	2
911	3	2	1	1	2	267	1	1	1	0	1	1	1	1		1	2
541	1	2	4	1	1	267	1	1	1	0	1	1				1	2
243	1	2	3	2	2	267	1	2	0	0	1	1	0	0		1	2
1042	1	2	2	2	1	267	0	2	0	0	1	1				1	2
1397	1	2	2	1	1	267	1	1	1	0	2	1				1	2
1264	3	2	5	3	1	267	1	3	0	0	3	1				1	2
842	1	2	2	1	1	267	0	1	0	0	1	1				1	2
1993	3	2	5	1	1	267	1	1	0	0	2	1				1	2
302	1	2	3	1	1	267	1	1	0	0	1	1				1	2
407	3	2	4	1	1	267	1	1	0	0	1	1				1	2
1155	3	2	3	1	1	267	1	1	0	0	2	1				1	2
1959	1	2	0		1	267	1	4	0	0	1	0				1	4
1124	1	2	2	3	1	267	1	3	0	0	2	1				1	2
1178	1	2	3	1	1	267	1	1	0	0	2	1				1	2
1548	1	2	0		2	267	1	4	1	0	3	0	0	0		1	4
288	3	2	4	3	2	267	1	3	0	0	2	1	0	1		1	1
1561	3	2	5	1	1	267	1	1	0	0	2	1				1	2
1535	3	2	2	1	2	267	1	1	1	0	2	1	1	1		1	2
155	3	2	0		2	267	1	4	1	0	1	0	1	1	1	1	4
1942	3	2	2	1	1	267	1	1	0	1	2	1				2	2
226	1	2	3	2	1	267	1	2	0	0	2	1				1	2
581	1	2	10	1	1	267	1	1	0	0	1	1				1	2
958	1	2	5	1	2	267	0	1	0	0	1	1	0	0		1	2
1070	1	2	4	2	1	267	1	2	0	0	2	1				1	2
542	1	2	2	2	2	267	1	2	1	0	3	1	0	0		1	2
347	3	2	4	1	1	267	1	1	0	0	1	1				1	2
435	1	2	1	3	1	267	1	3	1	0	1	1				1	2
1706	3	2	2	2	2	267	1	2	0	0	2	1	0	0		1	2
903	3	2	0		2	267	0	4	0	0	1	0	0	0		1	4
1086	1	2	2	1	1	267	1	1	0	0	1	1				1	2
1312	3	2	10	1	1	267	1	1	0	0	3	1				1	2
1247	3	2	4	3	2	267	1	3	1	0	3	1	1	1		1	1
1757	1	2	1	1	1	267	1	1	0	0	1	1				1	2
849	3	2	8	1	1	267	1	1	0	0	2	1				1	2
1967	3	2	4	1	1	267	1	1	0	0	2	1				1	2
738	3	2	1	1	2	267	1	1	0	0	2	1	0	0		1	2
632	3	2	4	1	1	267	1	1	0	1	2	1				1	2
1146	3	2	4	2	1	267	1	2	0	1	3	1				1	2
160	3	2	3	1	1	267	1	1	0	1	3	1				1	2
982	1	2	3	1	1	267	1	1	0	1	2	1				1	2
283	1	2	1	3	2	267	1	3	0	0	1	1	0	0		1	2
85	3	2	6	2	1	267	1	2	0	0	2	1				1	2
1006	1	2	1	1	1	267	1	1	0	0	1	1				1	2
750	1	2	1	1	1	267	1	1	0	0	1	1				1	2
1794	3	2	1	3	2	267	1	3	0	0	1	1	0	0		1	2
737	1	2	3	2	1	267	1	2	0	0	1	1				1	2
1376	1	2	40	1	2	267	1	1	0	0	2	1	0	0		1	2
955	1	2	1	1	1	267	1	1	0	0	1	1				1	2
109	3	2	3	3	1	267	1	3	0	0	2	1				1	2
781	1	2	5	3	2	267	1	3	0	0	2	1	0	1		1	1
482	1	2	3	1	1	267	1	1	0	0	1	1				1	2
1471	3	2	5	1	2	267	1	1	0	1	3	1	1	1		1	2
240	1	2	1	2	2	267	1	2	0	0	2	1	0	0		1	2
723	3	2	6	1	1	267	1	1	0	1	3	1				1	2
1545	3	2	3	1	2	267	1	1	1	0	3	1	0	1		1	1
489	1	2	1	3	1	267	1	3	1	0	1	1				1	2
63	3	2	2	1	1	267	1	1	0	0	3	1				2	2
1425	3	2	2	2	2	267	1	2	0	0	3	1	1	1		1	1
1858	1	2	5	3	1	267	1	3	1	0	3	1				1	2
1945	1	2	2	2	1	267	1	2	1	0	2	1				1	2
562	1	2	1	1	1	267	0	1	1	0	3	1				1	2
786	3	2	0		1	267	1	4	0	0	1	0				2	4
615	3	2	0		1	267	1	4	0	0	3	0				1	4
1137	3	2	0		1	267	1	4	0	0	2	0				2	4
1136	1	1	2	1	1	267	0	1	0	0	1	1				1	2
1220	3	2	1	1	1	267	1	1	1	1	3	1				1	2
1768	1	2	3	1	1	267	1	1	0	0	1	1				1	2
1902	1	2	5	2	2	267	1	2	0	0	2	1	0	0		1	2
1921	1	2	1	1	1	267	1	1	0	0	2	1				1	2
1202	1	2	20	1	1	267	1	1	1	0	3	1				1	2
502	3	2	0		1	267	1	4	0	0	1	0				1	4
30	3	2	0		1	267	1	4	0	0	1	0				1	4
18	3	2	0		1	267	1	4	0	0	1	0				2	4
1255	1	2	1	3	2	267	1	3	1	0	3	1	1	1		1	1
472	3	2	2	1	2	267	1	1	0	0	3	1	0	1		1	1
1772	1	2	3	1	1	267	1	1	0	0	1	1				1	2
859	3	2	4	1	1	267	1	1	0	0	2	1				1	2
1001	3	2	2	2	1	267	1	2	0	0	2	1				2	2
1580	3	2	0		1	267	1	4	0	1	3	0				1	4
1108	3	2	2	3	1	267	1	3	0	0	2	1				1	2
554	3	2	2	1	1	267	1	1	1	0	1	1				1	2
618	1	2	1	3	2	267	1	3	1	0	1	1	0	0		1	2
428	1	2	5	1	2	267	1	1	0	0	1	1	0	1		1	1
914	1	2	0		1	267	1	4	0	0	1	0				1	4
377	3	2	5	1	1	268	1	1	0	0	3	1				2	2
1466	3	2	3	2	1	268	1	2	0	0	1	1				1	2
1390	3	2	5	3	2	268	1	3	0	0	3	1	0	1		1	1
545	1	2	3	1	1	268	1	1	0	0	1	1				1	2
69	1	2	3	1	2	268	1	1	1	0	2	1	0	1		1	1
24	1	2	1	1	2	268	1	1	1	0	3	1	0	1		1	1
191	1	2	0		2	268	1	4	1	0	1	0	0	0		1	4
141	1	2	2	3	2	268	0	3	1	0	3	1	0	1		1	1
103	3	2		1	1	268	1	1	0	1	3	1				1	2
262	1	2	4	1	1	268	1	1	0	0	3	1				1	2
564	1	2	0		2	268	0	4	0	0	1	0	0	0		1	4
329	3	2	12	1	1	268	1	1	0	0	3	1				1	2
512	3	2	4	1	1	268	1	1	0	0	3	1				2	2
39	1	2	6	1	2	268	1	1	0	0	2	1	0	1		1	1
720	1	2	4	1	2	268	1	1	0	1	2	1	0	1		1	1
1158	3	2	3	2	1	268	1	2	0	0	3	1				2	2
890	3	2	4	2	2	268	1	2	0	0	3	1	0	1		1	1
493	1	2	0		2	268	1	4	0	0	3	0	0	0		1	4
575	1	2	6	1	1	268	1	1	0	0	1	1				1	2
71	1	2	5	1	2	268	1	1	0	0	3	1	0	0		1	2
386	3	2	6	2	2	268	1	2	0	0	2	1	0	0		1	2
57	1	2	3	2	1	268	1	2	0	0	2	1				1	2
156	1	2	0		2	268	1	4	1	0	1	0	0	0		1	4
1033	1	2	3	1	2	268	1	1	1	1	2	1	1	1		1	1
215	1	2	2	1	2	268	1	1	0	0	2	1	0	1		1	1
469	1	2	4	2	2	268	1	2	0	0	2	1	0	1		1	1
1589	1	2	1	3	2	268	1	3	1	0	2	1	1	1		1	1
912	1	2	4	2	2	268	1	2	0	0	2	1	1	1		1	1
261	1	2	2	2	2	268	1	2	1	0	1	1	0	1		1	1
37	1	2	2	1	2	268	1	1	1	0	2	1	0	1		1	1
235	1	2	0		1	268	1	4	0	0	1	0				1	4
1918	1	2	5	2	2	268	1	2	0	1	3	1	1	1		1	1
126	1	2	5	1	1	268	1	1	1	0	2	1				1	2
296	3	2	1	3	1	268	1	3	0	1	2	1				1	2
406	3	2	1	1	2	268	1	1	0	0	2	1	0	0		1	2
300	1	2	6	1	2	268	1	1	0	0	2	1	0	1		1	1
1330	1	2	3	1	1	268	1	1	0	0	2	1				1	2
244	1	2	4	2	2	268	1	2	1	0	2	1	0	1		1	1
513	1	2	4	2	2	268	1	2	0	0	3	1	0	0		1	2
448	1	2	5	1	1	268	1	1	0	0	2	1				1	2
424	1	2	4	1	2	268	1	1	0	0	2	1	0	1		1	1
1641	1	2	3	3	2	268	1	3	0	0	3	1	0	1		1	1
233	3	2	11	2	1	268	1	2	0	0	3	1				1	2
536	1	2	12	2	1	268	1	2	0	0	2	1				1	2
429	1	2	8	1	1	268	1	1	0	0	3	1				1	2
219	3	2	3	3	2	268	1	3	0	0	3	1	1	1		1	2
596	3	2	3	2	2	268	1	2	0	0	3	1	0	1		1	1
336	1	2	6	1	1	268	1	1	0	0	2	1				1	2
1530	1	2	3	1	2	268	1	1	1	0	3	1	0	1		1	1
579	1	2	9	1	1	268	1	1	1	0	2	1				1	2
225	1	2	1	3	1	268	1	3	0	0	1	1				1	2
322	1	2	1	3	1	268	1	3	1	0	1	1				1	2
1387	1	2	1	3	2	268	1	3	1	0	3	1	1	1		1	1
456	3	2	4	1	1	268	1	1	0	0	2	1				1	2
231	1	2	1	3	2	268	1	3	1	0	3	1	0	1		1	1
356	1	2	2	1	1	268	1	1	0	1	2	1				1	2
1296	3	2	5	1	1	268	1	1	0	0	2	1				1	2
34	3	2	8	1	1	268	1	1	0	0	3	1				2	2
415	3	2	2	1	1	268	1	1	0	0	1	1				1	2
1366	1	2	12	1	2	268	1	1	1	0	3	1	1	1		1	2
583	1	2	20	1	1	268	1	1	1	0	2	1				1	2
1470	3	2	7	1	2	268	1	1	1	0	2	1	1	1		1	2
1168	1	2	2	2	2	268	1	2	0	0	3	1	1	1		1	2
6	3	2	4	1	1	268	1	1	0	0	3	1				2	2
717	1	2	4	1	2	268	1	1	0	0	3	1	1	1		1	1
1536	1	2	1	3	2	268	1	3	0	0	2	1	1	1		1	2
1873	1	2	1	1	1	268	1	1	0	1	1	1				1	2
465	3	2	3	1	2	268	0	1	0	0	3	1	1	1		2	2
1293	3	2	4	1	1	268	1	1	0	0	3	1				2	2
613	1	2	3	1	2	268	1	1	0	0	1	1	0	1		1	1
592	1	2	3	1	2	268	1	1	0	0	2	1	1	1		1	1
1208	3	2	4	1	2	268	1	1	0	0	3	1	1	1		2	2
198	3	2	7	1	1	268	1	1	0	0	2	1				1	2
664	1	2	0		1	268	1	4	0	0	1	0				1	4
1917	1	2	3	1	1	268	1	1	0	0	1	1				1	2
131	3	2	4	1	1	268	1	1	0	0	1	1				1	2
722	3	2	3	3	2	268	1	3	0	0	2	1	0	1		1	1
616	1	2	0		2	268	1	4	0	0	3	0	1	1	1	1	4
1985	1	2	0		2	268	1	4	1	0	1	0	0	0		1	4
1750	1	2	3	2	1	268	1	2	0	0	2	1				1	2
1035	1	2	1	1	2	268	1	1	0	0	2	1	1	1		1	2
1125	1	2	2	2	2	268	1	2	0	0	2	1	0	0		1	2
946	1	2	1	3	2	268	1	3	0	0	3	1	0	0		1	2
902	1	2	1	3	2	268	1	3	0	0	3	1	1	1		1	1
351	1	1	2	3	1	268	0	3	0	0	2	1				1	2
1267	1	2	1	3	2	268	1	3	0	0	2	1	0	0		1	2
1077	1	2	3	3	2	268	1	3	0	0	2	1	0	0		1	2
154	3	2	5	1	1	268	1	1	0	0	1	1				1	2
1578	1	2	3	1	1	268	1	1	0	0	2	1				1	2
236	3	2	1	3	1	268	1	3	0	0	2	1				1	2
145	1	2	2	3	2	268	1	3	0	0	2	1	0	0		1	2
577	1	1	2	1	2	268	0	1	1	0	1	1	0	0		1	2
389	1	2	7	1	1	268	1	1	0	0	3	1				1	2
1747	1	2	1	3	2	268	1	3	1	0	1	1	0	0		1	2
533	1	2	0		1	268	1	4	0	0	1	0				1	4
758	1	2	3	2	1	268	1	2	0	0	1	1				1	2
427	3	2	2	3	1	268	1	3	0	0	2	1				1	2
1156	3	2	3	2	2	268	1	2	0	0	2	1	0	0		1	2
1059	1	2	15	1	1	268	1	1	0	0	2	1				1	2
256	1	2	2	3	2	268	1	3	0	0	3	1	0	1		1	1
872	1	2	4	1	1	268	1	1	0	0	3	1				1	3
1751	1	2	4	1	1	268	1	1	0	0	2	1				1	2
387	1	2	10	1	2	268	1	1	0	0	2	1	1	1		1	1
1850	1	2	6	2	1	268	1	2	0	0	2	1				1	2
1461	1	2	0		1	268	1	4	0	0	1	0				1	4
1645	3	2	5	3	1	268	1	3	0	0	3	1				1	2
1952	3	2	9	2	1	268	1	2	0	0	3	1				1	2
354	1	2	5	1	2	268	1	1	0	0	3	1	1	1		1	1
1362	3	2	1	1	2	268	1	1	0	0	3	1	0	1		1	1
1081	1	2	2	1	1	268	1	1	0	0	1	1				1	3
1191	1	2	1	3	2	268	1	3	1	0	3	1	1	1		1	1
1812	1	2	1	3	2	268	1	3	0	0	3	1	0	0		1	3
338	1	2	2	3	2	268	1	3	1	0	3	1	1	1		1	1
1080	1	2	4	3	2	268	1	3	0	0	3	1	0	1		1	1
811	1	2	0		1	268	1	4	0	0	1	0				1	4
1923	3	2	2	2	1	268	1	2	1	0	2	1				1	2
1224	1	2	1	1	1	268	1	1	0	0	1	1				1	2
1610	1	2	0		1	268	1	4	0	0	1	0				1	4
1652	3	2	5	2	2	268	1	2	0	1	2	1	1	1		2	2
251	1	2	6	2	1	268	1	2	0	0	1	1				1	2
1575	3	2	1	3	1	268	1	3	1	1	1	1				1	2
1183	1	2	1	1	1	268	1	1	1	0	1	1				1	2
116	3	2	3	1	1	268	1	1	0	1	3	1				2	2
443	3	2	10	3	2	268	1	3	0	0	3	1	0	0		1	2
1992	1	2	12	1	1	268	1	1	0	0	3	1				1	2
1107	1	2	3	1	1	268	1	1	0	0	2	1				1	2
1274	1	2	1	2	2	268	1	2	1	0	2	1	0	0		1	3
1692	3	2	0		2	268	1	4	1	0	2	0	0	0		1	4
813	3	2	3	1	1	268	1	1	0	0	2	1				2	2
1941	3	2	4	1	1	268	1	1	0	0	1	1				2	2
1568	1	2	7	1	1	268	1	1	0	0	1	1				1	2
372	1	1	2	3	2	268	0	3	0	0	2	1	0	0		1	2
942	1	2	4	3	2	268	1	3	0	1	3	1	0	0		1	2
1357	1	2	3	1	2	268	1	1	0	0	1	1	0	0		1	2
152	3	2	5	1	1	268	1	1	0	0	2	1				1	2
348	3	2	3	1	2	268	1	1	1	0	2	1	0	0		1	2
1418	1	2	8	2	2	268	1	2	0	0	1	1	0	0		1	2
457	1	2	15	1	2	268	1	1	0	0	2	1	0	1		1	1
179	1	2	2	1	1	268	1	1	1	0	1	1				1	2
762	1	2	1	3	1	268	1	3	0	0	2	1				1	2
764	1	2	3	2	2	268	1	2	0	1	3	1	1	1		1	2
726	3	2	1	3	2	268	1	3	0	0	3	1	0	0		1	2
353	3	2	1	2	2	268	1	2	0	0	2	1	0	0		1	2
25	1	2	1	3	1	268	1	3	1	0	1	1				1	2
685	3	2	4	1	1	268	1	1	0	0	2	1				1	2
33	1	2	3	3	2	268	1	3	0	0	1	1	0	0		1	2
1720	1	2	10	1	1	268	1	1	0	0	2	1				1	2
1028	3	2	2	3	2	268	1	3	0	0	3	1	0	0		1	2
1277	1	2	2	3	1	268	1	3	0	0	2	1				1	2
812	1	2	2	2	2	268	1	2	0	0	2	1	0	0		1	2
289	1	2	22	1	1	268	1	1	0	0	2	1				1	2
1654	1	2	3	1	1	268	1	1	0	0	1	1				1	2
783	1	2	2	1	1	268	1	1	0	0	2	1				1	2
1140	1	2	1	2	1	268	1	2	0	0	1	1				1	2
1280	1	2	2	1	2	268	1	1	0	0	1	1	0	0		1	2
751	1	2	1	2	1	268	1	2	1	0	2	1				1	2
1321	1	2	5	1	2	268	1	1	0	0	2	1	0	1		1	1
657	1	2	2	1	1	268	1	1	0	0	1	1				1	2
453	1	2	2	1	2	268	1	1	0	0	2	1	0	0		1	2
746	1	2	2	2	1	268	1	2	0	0	2	1				1	2
1349	1	2	1	3	2	268	1	3	1	0	2	1	0	0		1	2
1226	3	2	2	3	1	268	1	3	0	0	3	1				2	2
1884	3	2	0		1	268	1	4	0	0	1	0				1	4
1051	1	2	3	1	1	268	1	1	0	0	1	1				1	2
1633	1	2	1	2	2	268	1	2	0	0	1	1	0	0		1	2
1628	1	2	1	3	1	268	1	3	0	0	1	1				1	2
1713	1	1	1	3	2	268	0	3	1	0	2	1	0	1		1	1
10	1	2	5	1	1	268	1	1	0	0	3	1				1	2
658	3	2	5	1	1	268	1	1	0	0	2	1				1	2
954	3	2	6	1	1	268	1	1	0	0	3	1				1	2
1526	1	2	10	2	1	268	1	2	1	0	3	1				1	2
